# Supplementary material for: Differences in Attack Avoidance and Mating Success between Strains Artificially Selected for Dispersal Distance in Tribolium castaneum
Source: PLoS One. 2015 May 13;10(5):e0127042. doi: 10.1371/journal.pone.0127042 (PMC4430303; doi:10.1371/journal.pone.0127042)
Supplement: S1 Table — (XLSX) [file pone.0127042.s003.xlsx]

## Sheet: Sheet1
replicate line	1				2				3
selection strain	long		short		long		short		long		short
generation＼sex	male	female	male	female	male	female	male	female	male	female	male	female
1	881.458	1243.07	881	1243.07	1037.88	1056.52	1037.88	1056.52	1203.56	1279.78	1204	1280
2	352.578	596.618	569.876	823.431	583.951	853.769	353.196	703.671	415.849	578.311	354.742	761.449
3	596.596	1017.17	206.502	301.444	583.951	1408.68	549.591	562.116	786.182	1320.43	466.191	488.107
4	1151.12	305.152	747.409	381.516	546.267	969.652	683.6	551.62	779.208	898.452	260.292	414.868
5	947.64	1122.23	530.867	659.187	1078.38	1131.84	1184.93	770.947	1533.68	1363.84	461.44	505.604
6	719.573	820.413	348.787	627.973	778.893	622.8	492.413	618.587	557.48	1122.27	281.56	251.413
7	343.133	541.147	223.813	376.787	468.467	552.413	270.227	231.12	396.227	576.773	174.827	166
8	524.387	654.56	144.16	254.787	291	371	250.907	158.093	464.31	432.125	222.027	187.219
9	856.48	631.973	190.787	237.613	376.2	689.173	219.56	462.36	501.44	573.093	166.56	190.787
10	469.053	1008.75	179.907	360.893	364.707	719.427	116.867	403.573	515.635	1008.75	179.893	363.053
11	1528.2	1191.16	218.173	517.68	486.067	1158.21	207.987	625.32	986.653	1179.04	364.507	461.267
12	1049.2	1052.8	170.001	407.715	358.28	520.133	105.158	313.211	518.949	1040.38	80.3845	208.298
13	777.6	1030.91	116.44	223.173	354.26	667.933	178.027	278.347	919.093	1101.08	112.84	303.253
14	960.067	1205.61	203.4	399.053	589.96	1025.88	409.36	397.173	637.893	1044.35	168.813	205.587
15	852.939	1122.69	278.413	430.44	688.24	882.347	191.693	497.227	983.12	1130.87	126.16	322.227
