# Supplementary material for: Differences in Attack Avoidance and Mating Success between Strains Artificially Selected for Dispersal Distance in Tribolium castaneum
Source: PLoS One. 2015 May 13;10(5):e0127042. doi: 10.1371/journal.pone.0127042 (PMC4430303; doi:10.1371/journal.pone.0127042)
Supplement: S2 Table — (XLSX) [file pone.0127042.s004.xlsx]

## Sheet: Sheet1
selection strain	replicate line	sex	latency of predation (s)	number eaten (sample no.)
long	1	male	714.16 ± 71.74	6 (15)
		female	524.31 ± 67.31	15 (21)
	2	male	653.12 ± 71.61	8 (15)
		female	397.55 ± 61.60	14 (15)
	3	male	569.76 ± 79.48	10 (15)
		female	623.68 ± 72.14	10 (15)
short	1	male	815.48 ± 49.71	3 (15)
		female	636.02 ± 60.44	14 (21)
	2	male	719.86 ± 68.47	6 (15)
		female	703.28 ± 69.41	10 (15)
	3	male	890.75 ± 9.25	1 (15)
		female	794.27 ± 47.63	7 (15)
