# Supplementary material for: Differences in Attack Avoidance and Mating Success between Strains Artificially Selected for Dispersal Distance in Tribolium castaneum
Source: PLoS One. 2015 May 13;10(5):e0127042. doi: 10.1371/journal.pone.0127042 (PMC4430303; doi:10.1371/journal.pone.0127042)
Supplement: S3 Table — (XLSX) [file pone.0127042.s005.xlsx]

## Sheet: Sheet1
selection strain	replicate line	sex	number of matings
long	1	male	3.53 ± 0.44
		female	1.73 ± 0.18
	2	male	4.4 ± 0.47
		female	2.2 ± 0.18
	3	male	4.27 ± 0.51
		female	1.93 ± 0.21
short	1	male	2.73 ± 0.45
		female	1.87 ± 0.29
	2	male	3.27 ± 0.38
		female	2.13 ± 0.32
	3	male	3.80 ± 0.31
		female	1.8 ± 0.18
